# Supplementary material for: Consequences of Both Coxsackievirus B4 and Type 1 Diabetes on Female Non-Obese Diabetic Mouse Kidneys
Source: Microorganisms. 2021 Nov 15;9(11):2357. doi: 10.3390/microorganisms9112357 (PMC8623636; doi:10.3390/microorganisms9112357)
Supplement: Supplementary file 1 [file microorganisms-09-02357-s001.zip]

Archive with 1 entries (1 files):
- microorganisms-1383506-supplementary.pdf
